# Supplementary material for: The structure of species discrimination signals across a primate radiation
Source: eLife. 2020 Jan 13;9:e47428. doi: 10.7554/eLife.47428 (PMC6957270; doi:10.7554/eLife.47428)
Supplement: Supplementary file 1. [file elife-47428-supp1.zip]

Archive with 169 entries (147 files):
- Supplementary_File_1/average_faces/
- Supplementary_File_1/average_faces/A_nigroviridis.tiff
- Supplementary_File_1/average_faces/C_ascanius.tiff
- Supplementary_File_1/average_faces/C_diana.tiff
- Supplementary_File_1/average_faces/C_erythrotis.tiff
- Supplementary_File_1/average_faces/C_lhoesti.tiff
- Supplementary_File_1/average_faces/C_mona.tiff
- Supplementary_File_1/average_faces/C_neglectus.tiff
- Supplementary_File_1/average_faces/C_nictitans.tiff
- Supplementary_File_1/average_faces/C_petaurista.tiff
- Supplementary_File_1/average_faces/C_sclateri.tiff
- Supplementary_File_1/average_faces/C_wolfi.tiff
- Supplementary_File_1/average_faces/Ch_sabaeus.tiff
- Supplementary_File_1/average_faces/Ch_tantalus.tiff
- Supplementary_File_1/average_faces/E_patas.tiff
- Supplementary_File_1/average_faces/M_talapoin.tiff
- Supplementary_File_1/full_analysis/
- Supplementary_File_1/full_analysis/grey_occluder/
- Supplementary_File_1/full_analysis/grey_occluder/left_hemiface/
- Supplementary_File_1/full_analysis/grey_occluder/left_hemiface/A_nigroviridis.tiff
- Supplementary_File_1/full_analysis/grey_occluder/left_hemiface/C_ascanius.tiff
- Supplementary_File_1/full_analysis/grey_occluder/left_hemiface/C_diana.tiff
- Supplementary_File_1/full_analysis/grey_occluder/left_hemiface/C_erythrotis.tiff
- Supplementary_File_1/full_analysis/grey_occluder/left_hemiface/C_lhoesti.tiff
- Supplementary_File_1/full_analysis/grey_occluder/left_hemiface/C_mona.tiff
- Supplementary_File_1/full_analysis/grey_occluder/left_hemiface/C_neglectus.tiff
- Supplementary_File_1/full_analysis/grey_occluder/left_hemiface/C_nictitans.tiff
- Supplementary_File_1/full_analysis/grey_occluder/left_hemiface/C_petaurista.tiff
- Supplementary_File_1/full_analysis/grey_occluder/left_hemiface/C_sclateri.tiff
- Supplementary_File_1/full_analysis/grey_occluder/left_hemiface/C_wolfi.tiff
- Supplementary_File_1/full_analysis/grey_occluder/left_hemiface/Ch_sabaeus.tiff
- Supplementary_File_1/full_analysis/grey_occluder/left_hemiface/Ch_tantalus.tiff
- Supplementary_File_1/full_analysis/grey_occluder/left_hemiface/E_patas.tiff
- Supplementary_File_1/full_analysis/grey_occluder/left_hemiface/M_talapoin.tiff
- Supplementary_File_1/full_analysis/grey_occluder/right_hemiface/
- Supplementary_File_1/full_analysis/grey_occluder/right_hemiface/A_nigroviridis.tiff
- Supplementary_File_1/full_analysis/grey_occluder/right_hemiface/C_ascanius.tiff
- Supplementary_File_1/full_analysis/grey_occluder/right_hemiface/C_diana.tiff
- Supplementary_File_1/full_analysis/grey_occluder/right_hemiface/C_erythrotis.tiff
- Supplementary_File_1/full_analysis/grey_occluder/right_hemiface/C_lhoesti.tiff
- Supplementary_File_1/full_analysis/grey_occluder/right_hemiface/C_mona.tiff
- Supplementary_File_1/full_analysis/grey_occluder/right_hemiface/C_neglectus.tiff
- Supplementary_File_1/full_analysis/grey_occluder/right_hemiface/C_nictitans.tiff
- Supplementary_File_1/full_analysis/grey_occluder/right_hemiface/C_petaurista.tiff
- Supplementary_File_1/full_analysis/grey_occluder/right_hemiface/C_sclateri.tiff
- Supplementary_File_1/full_analysis/grey_occluder/right_hemiface/C_wolfi.tiff
- Supplementary_File_1/full_analysis/grey_occluder/right_hemiface/Ch_sabaeus.tiff
- Supplementary_File_1/full_analysis/grey_occluder/right_hemiface/Ch_tantalus.tiff
- Supplementary_File_1/full_analysis/grey_occluder/right_hemiface/E_patas.tiff
- Supplementary_File_1/full_analysis/grey_occluder/right_hemiface/M_talapoin.tiff
- Supplementary_File_1/full_analysis/species_mean_occluder/
- Supplementary_File_1/full_analysis/species_mean_occluder/left_hemiface/
- Supplementary_File_1/full_analysis/species_mean_occluder/left_hemiface/A_nigroviridis.tiff
- Supplementary_File_1/full_analysis/species_mean_occluder/left_hemiface/C_ascanius.tiff
- Supplementary_File_1/full_analysis/species_mean_occluder/left_hemiface/C_diana.tiff
- Supplementary_File_1/full_analysis/species_mean_occluder/left_hemiface/C_erythrotis.tiff
- Supplementary_File_1/full_analysis/species_mean_occluder/left_hemiface/C_lhoesti.tiff
- Supplementary_File_1/full_analysis/species_mean_occluder/left_hemiface/C_mona.tiff
- Supplementary_File_1/full_analysis/species_mean_occluder/left_hemiface/C_neglectus.tiff
- Supplementary_File_1/full_analysis/species_mean_occluder/left_hemiface/C_nictitans.tiff
- Supplementary_File_1/full_analysis/species_mean_occluder/left_hemiface/C_petaurista.tiff
- Supplementary_File_1/full_analysis/species_mean_occluder/left_hemiface/C_sclateri.tiff
- Supplementary_File_1/full_analysis/species_mean_occluder/left_hemiface/C_wolfi.tiff
- Supplementary_File_1/full_analysis/species_mean_occluder/left_hemiface/Ch_sabaeus.tiff
- Supplementary_File_1/full_analysis/species_mean_occluder/left_hemiface/Ch_tantalus.tiff
- Supplementary_File_1/full_analysis/species_mean_occluder/left_hemiface/E_patas.tiff
- Supplementary_File_1/full_analysis/species_mean_occluder/left_hemiface/M_talapoin.tiff
- Supplementary_File_1/full_analysis/species_mean_occluder/right_hemiface/
- Supplementary_File_1/full_analysis/species_mean_occluder/right_hemiface/A_nigroviridis.tiff
- Supplementary_File_1/full_analysis/species_mean_occluder/right_hemiface/C_ascanius.tiff
- Supplementary_File_1/full_analysis/species_mean_occluder/right_hemiface/C_diana.tiff
- Supplementary_File_1/full_analysis/species_mean_occluder/right_hemiface/C_erythrotis.tiff
- Supplementary_File_1/full_analysis/species_mean_occluder/right_hemiface/C_lhoesti.tiff
- Supplementary_File_1/full_analysis/species_mean_occluder/right_hemiface/C_mona.tiff
- Supplementary_File_1/full_analysis/species_mean_occluder/right_hemiface/C_neglectus.tiff
- Supplementary_File_1/full_analysis/species_mean_occluder/right_hemiface/C_nictitans.tiff
- Supplementary_File_1/full_analysis/species_mean_occluder/right_hemiface/C_petaurista.tiff
- Supplementary_File_1/full_analysis/species_mean_occluder/right_hemiface/C_sclateri.tiff
- Supplementary_File_1/full_analysis/species_mean_occluder/right_hemiface/C_wolfi.tiff
- Supplementary_File_1/full_analysis/species_mean_occluder/right_hemiface/Ch_sabaeus.tiff
- Supplementary_File_1/full_analysis/species_mean_occluder/right_hemiface/Ch_tantalus.tiff
- Supplementary_File_1/full_analysis/species_mean_occluder/right_hemiface/E_patas.tiff
- Supplementary_File_1/full_analysis/species_mean_occluder/right_hemiface/M_talapoin.tiff
- Supplementary_File_1/mona_monkey_subset/
- Supplementary_File_1/mona_monkey_subset/grey_occluder/
- Supplementary_File_1/mona_monkey_subset/grey_occluder/left_hemiface/
- Supplementary_File_1/mona_monkey_subset/grey_occluder/left_hemiface/C_erythrotis.tiff
- Supplementary_File_1/mona_monkey_subset/grey_occluder/left_hemiface/C_mona.tiff
- Supplementary_File_1/mona_monkey_subset/grey_occluder/left_hemiface/C_nictitans.tiff
- Supplementary_File_1/mona_monkey_subset/grey_occluder/left_hemiface/C_petaurista.tiff
- Supplementary_File_1/mona_monkey_subset/grey_occluder/left_hemiface/C_sclateri.tiff
- Supplementary_File_1/mona_monkey_subset/grey_occluder/left_hemiface/Ch_tantalus.tiff
- Supplementary_File_1/mona_monkey_subset/grey_occluder/left_hemiface/E_patas.tiff
- Supplementary_File_1/mona_monkey_subset/grey_occluder/right_hemiface/
- Supplementary_File_1/mona_monkey_subset/grey_occluder/right_hemiface/C_erythrotis.tiff
- Supplementary_File_1/mona_monkey_subset/grey_occluder/right_hemiface/C_mona.tiff
- Supplementary_File_1/mona_monkey_subset/grey_occluder/right_hemiface/C_nictitans.tiff
- Supplementary_File_1/mona_monkey_subset/grey_occluder/right_hemiface/C_petaurista.tiff
- Supplementary_File_1/mona_monkey_subset/grey_occluder/right_hemiface/C_sclateri.tiff
- Supplementary_File_1/mona_monkey_subset/grey_occluder/right_hemiface/Ch_tantalus.tiff
- Supplementary_File_1/mona_monkey_subset/grey_occluder/right_hemiface/E_patas.tiff
- Supplementary_File_1/mona_monkey_subset/species_mean_occluder/
- Supplementary_File_1/mona_monkey_subset/species_mean_occluder/left_hemiface/
- Supplementary_File_1/mona_monkey_subset/species_mean_occluder/left_hemiface/C_erythrotis.tiff
- Supplementary_File_1/mona_monkey_subset/species_mean_occluder/left_hemiface/C_mona.tiff
- Supplementary_File_1/mona_monkey_subset/species_mean_occluder/left_hemiface/C_nictitans.tiff
- Supplementary_File_1/mona_monkey_subset/species_mean_occluder/left_hemiface/C_petaurista.tiff
- Supplementary_File_1/mona_monkey_subset/species_mean_occluder/left_hemiface/C_sclateri.tiff
- Supplementary_File_1/mona_monkey_subset/species_mean_occluder/left_hemiface/Ch_tantalus.tiff
- Supplementary_File_1/mona_monkey_subset/species_mean_occluder/left_hemiface/E_patas.tiff
- Supplementary_File_1/mona_monkey_subset/species_mean_occluder/right_hemiface/
- Supplementary_File_1/mona_monkey_subset/species_mean_occluder/right_hemiface/C_erythrotis.tiff
- Supplementary_File_1/mona_monkey_subset/species_mean_occluder/right_hemiface/C_mona.tiff
- Supplementary_File_1/mona_monkey_subset/species_mean_occluder/right_hemiface/C_nictitans.tiff
- Supplementary_File_1/mona_monkey_subset/species_mean_occluder/right_hemiface/C_petaurista.tiff
- Supplementary_File_1/mona_monkey_subset/species_mean_occluder/right_hemiface/C_sclateri.tiff
- Supplementary_File_1/mona_monkey_subset/species_mean_occluder/right_hemiface/Ch_tantalus.tiff
- Supplementary_File_1/mona_monkey_subset/species_mean_occluder/right_hemiface/E_patas.tiff
- Supplementary_File_1/putty_nosed_monkey_subset/
- Supplementary_File_1/putty_nosed_monkey_subset/grey_occluder/
- Supplementary_File_1/putty_nosed_monkey_subset/grey_occluder/left_hemiface/
- Supplementary_File_1/putty_nosed_monkey_subset/grey_occluder/left_hemiface/A_nigroviridis.tiff
- Supplementary_File_1/putty_nosed_monkey_subset/grey_occluder/left_hemiface/C_ascanius.tiff
- Supplementary_File_1/putty_nosed_monkey_subset/grey_occluder/left_hemiface/C_diana.tiff
- Supplementary_File_1/putty_nosed_monkey_subset/grey_occluder/left_hemiface/C_erythrotis.tiff
- Supplementary_File_1/putty_nosed_monkey_subset/grey_occluder/left_hemiface/C_mona.tiff
- Supplementary_File_1/putty_nosed_monkey_subset/grey_occluder/left_hemiface/C_neglectus.tiff
- Supplementary_File_1/putty_nosed_monkey_subset/grey_occluder/left_hemiface/C_nictitans.tiff
- Supplementary_File_1/putty_nosed_monkey_subset/grey_occluder/left_hemiface/C_petaurista.tiff
- Supplementary_File_1/putty_nosed_monkey_subset/grey_occluder/left_hemiface/C_sclateri.tiff
- Supplementary_File_1/putty_nosed_monkey_subset/grey_occluder/left_hemiface/Ch_tantalus.tiff
- Supplementary_File_1/putty_nosed_monkey_subset/grey_occluder/left_hemiface/E_patas.tiff
- Supplementary_File_1/putty_nosed_monkey_subset/grey_occluder/right_hemiface/
- Supplementary_File_1/putty_nosed_monkey_subset/grey_occluder/right_hemiface/A_nigroviridis.tiff
- Supplementary_File_1/putty_nosed_monkey_subset/grey_occluder/right_hemiface/C_ascanius.tiff
- Supplementary_File_1/putty_nosed_monkey_subset/grey_occluder/right_hemiface/C_diana.tiff
- Supplementary_File_1/putty_nosed_monkey_subset/grey_occluder/right_hemiface/C_erythrotis.tiff
- Supplementary_File_1/putty_nosed_monkey_subset/grey_occluder/right_hemiface/C_mona.tiff
- Supplementary_File_1/putty_nosed_monkey_subset/grey_occluder/right_hemiface/C_neglectus.tiff
- Supplementary_File_1/putty_nosed_monkey_subset/grey_occluder/right_hemiface/C_nictitans.tiff
- Supplementary_File_1/putty_nosed_monkey_subset/grey_occluder/right_hemiface/C_petaurista.tiff
- Supplementary_File_1/putty_nosed_monkey_subset/grey_occluder/right_hemiface/C_sclateri.tiff
- Supplementary_File_1/putty_nosed_monkey_subset/grey_occluder/right_hemiface/Ch_tantalus.tiff
- Supplementary_File_1/putty_nosed_monkey_subset/grey_occluder/right_hemiface/E_patas.tiff
- Supplementary_File_1/putty_nosed_monkey_subset/species_mean_occluder/
- Supplementary_File_1/putty_nosed_monkey_subset/species_mean_occluder/left_hemiface/
- Supplementary_File_1/putty_nosed_monkey_subset/species_mean_occluder/left_hemiface/A_nigroviridis.tiff
- Supplementary_File_1/putty_nosed_monkey_subset/species_mean_occluder/left_hemiface/C_ascanius.tiff
- Supplementary_File_1/putty_nosed_monkey_subset/species_mean_occluder/left_hemiface/C_diana.tiff
- Supplementary_File_1/putty_nosed_monkey_subset/species_mean_occluder/left_hemiface/C_erythrotis.tiff
- Supplementary_File_1/putty_nosed_monkey_subset/species_mean_occluder/left_hemiface/C_mona.tiff
- Supplementary_File_1/putty_nosed_monkey_subset/species_mean_occluder/left_hemiface/C_neglectus.tiff
- Supplementary_File_1/putty_nosed_monkey_subset/species_mean_occluder/left_hemiface/C_nictitans.tiff
- Supplementary_File_1/putty_nosed_monkey_subset/species_mean_occluder/left_hemiface/C_petaurista.tiff
- Supplementary_File_1/putty_nosed_monkey_subset/species_mean_occluder/left_hemiface/C_sclateri.tiff
- Supplementary_File_1/putty_nosed_monkey_subset/species_mean_occluder/left_hemiface/Ch_tantalus.tiff
- Supplementary_File_1/putty_nosed_monkey_subset/species_mean_occluder/left_hemiface/E_patas.tiff
- Supplementary_File_1/putty_nosed_monkey_subset/species_mean_occluder/right_hemiface/
- Supplementary_File_1/putty_nosed_monkey_subset/species_mean_occluder/right_hemiface/A_nigroviridis.tiff
- Supplementary_File_1/putty_nosed_monkey_subset/species_mean_occluder/right_hemiface/C_ascanius.tiff
- Supplementary_File_1/putty_nosed_monkey_subset/species_mean_occluder/right_hemiface/C_diana.tiff
- Supplementary_File_1/putty_nosed_monkey_subset/species_mean_occluder/right_hemiface/C_erythrotis.tiff
- Supplementary_File_1/putty_nosed_monkey_subset/species_mean_occluder/right_hemiface/C_mona.tiff
- Supplementary_File_1/putty_nosed_monkey_subset/species_mean_occluder/right_hemiface/C_neglectus.tiff
- Supplementary_File_1/putty_nosed_monkey_subset/species_mean_occluder/right_hemiface/C_nictitans.tiff
- Supplementary_File_1/putty_nosed_monkey_subset/species_mean_occluder/right_hemiface/C_petaurista.tiff
- Supplementary_File_1/putty_nosed_monkey_subset/species_mean_occluder/right_hemiface/C_sclateri.tiff
- Supplementary_File_1/putty_nosed_monkey_subset/species_mean_occluder/right_hemiface/Ch_tantalus.tiff
- Supplementary_File_1/putty_nosed_monkey_subset/species_mean_occluder/right_hemiface/E_patas.tiff
